# Supplementary material for: Porcine Single-Eye Retinal Pigment Epithelium Cell Culture for Barrier and Polarity Studies
Source: Cells. 2025 Jul 1;14(13):1007. doi: 10.3390/cells14131007 (PMC12248934; doi:10.3390/cells14131007)
Supplement: Supplementary file 1 [file cells-14-01007-s001.zip]

Archive with 1 entries (1 files):
- cells-3709394-supplementary.pdf
